# Supplementary material for: Realization of Large Low-Stress Elastocaloric Effect in TiZrNbAl Alloy
Source: Materials (Basel). 2024 Feb 14;17(4):885. doi: 10.3390/ma17040885 (PMC10889978; doi:10.3390/ma17040885)
Supplement: Supplementary file 1 [file materials-17-00885-s001.zip]

Archive with 1 entries (1 files):
- materials-2865906-supplementary.pdf
